# Supplementary material for: Three-Dimensional Modeling of CpG DNA Binding with Matrix Lumican Shows Leucine-Rich Repeat Motif Involvement as in TLR9-CpG DNA Interactions
Source: Int J Mol Sci. 2023 Oct 8;24(19):14990. doi: 10.3390/ijms241914990 (PMC10573802; doi:10.3390/ijms241914990)
Supplement: Supplementary file 1 [file ijms-24-14990-s001.zip]

Archive with 1 entries (1 files):
- ijms-2596716-supplementary.pdf
